# Supplementary material for: Influence of Onion Peel Extract on the Dough Characteristics of High-Gluten Wheat Flour and the Quality of Bread
Source: Foods. 2025 May 3;14(9):1618. doi: 10.3390/foods14091618 (PMC12071264; doi:10.3390/foods14091618)
Supplement: Supplementary file 1 [file foods-14-01618-s001.zip]

Archive with 1 entries (1 files):
- foods-3581619-supplementary.pdf
